# Supplementary material for: Genetic defects in SAPK signalling, chromatin regulation, vesicle transport and CoA-related lipid metabolism are rescued by rapamycin in fission yeast
Source: Open Biol. 2018 Mar 28;8(3):170261. doi: 10.1098/rsob.170261 (PMC5881033; doi:10.1098/rsob.170261)
Supplement: Table S1. 12 genes responsible for temperature sensitivity were determined. [file rsob170261supp2.xlsx]

## Sheet: Table S1
Strain	Gene	Base Change	AA Change	Methods	Plate position
ts27	ND			ND	P1C4
ts49	mrs6	G800A	A251T	SA, WGS	P1E2
ts109	cut1	G3597A	G1160E	SA, WGS	P2B8
ts111	sty1	T311C	L104P	SA, WGS	P2B10
ts126	ND			ND	P2D1
ts165	ypt2			SA, TA	P2G4
ts227	ND			ND	P3D12
ts251	ND			ND	P3F12
ts252	ND			ND	P3G1
ts310	ucp7	G1890A	W630*	SA, WGS	P4D5
ts328	sec2	T377C	V126A	SA, WGS	P4E11
ts377	htb1	G89A	G30D	SA, WGS	P5B6
ts395	ND			ND	P5C12
ts424	cem1	G53A	G18E	SA, WGS	P5F5
ts436	erg10			SA, TA	P5G5
ts442	htb1	G103A	E35K	SA, WGS	P5G11
ts450	mis4			SA, TA	P5H7
ts486	mrs6	G879A	G277D	SA, WGS	P6D1
ts504	ND			ND	P6E7
ts558	wis1	G1382A	G461D	SA, WGS	P7B7
ts574	ND			ND	P7C11
ts661	ND			ND	P8C8
ts686	wis1	G1700A	R567H	SA, WGS	P8E9
ts687	ND			ND	P8E10
ts712	ND			ND	P8G11
ts714	erg10	G217A	V53M	SA, WGS	P8H1
ts721	ND			ND	P9A1
ts738	ND			ND	P9B7
ts757	ND			ND	P9D2
ts791	sty1	G594A	W198*	SA, WGS	P9F12
ts799	ND			ND	P9G8
ts802	ND			ND	P9G11
ts861	sty1	G860A	R287H	SA, WGS	P10E4
ts863	ND			ND	P10E6
ts870	ND			ND	P10F1
ts876	wis1	G986A	G329D	SA, WGS	P10F7
ts887	wis1	C1594T	Q532*	SA, WGS	P10G6
ts890	ND			ND	P10G9
ts903	sty1	T400C	S134P	SA, WGS	P11A3
ts904	ND			ND	P11A4
ts982	wis1	T920C	F307S	SA, WGS	P11G11
ts989	sty1	C505T	Q169*	SA, WGS	P11H6
ts990	fps1			SA, TA	P11H7
ts994	ND			ND	P12A4
ts1004	erg10	A415G	S119G	SA, WGS	P12B3

## Sheet: Table S2
peak ID	Name	Verification	m/z	retention time	ion type	WT+DMSO #1	WT+DMSO #2	WT+DMSO #3	WT+Rap #1	WT+Rap #2	WT+Rap #3	∆sty1+DMSO #1	∆sty1+DMSO #2	∆sty1+DMSO #3	∆sty1+Rap #1	∆sty1+Rap #2	∆sty1+Rap #3		WT+DMSO Average	WT+Rap Average	∆sty1+DMSO Average	∆sty1+Rap Average		972+DMSO Stdev	972+Rap Stdev	∆sty1+DMSO Stdev	∆sty1+Rap Stdev		∆sty1/WT +DMSO	∆sty1/WT +Rap	WT Rap/DMSO	∆sty1 Rap/DMSO
NEG_51	2-Oxoglutarate	STD	145.014	14.8787	[M-H]-	14.7089	13.3434	10.6089	15.9106	13.4748	13.1549	18.6237	15.6083	19.0443	21.0284	15.4714	17.4206		12.887	14.1801	17.7588	17.9735		1.70461	1.23062	1.53029	2.30208		1.37803	1.26751	1.10034	1.01209
POS_390	4-Guanidinobutanoate	STD	146.092	14.7791	[M+H]+	1.7145	1.04397	2.10817	4.87733	4.93605	5.54215	1.78956	1.42808	1.62043	3.91852	4.51201	4.5979		1.62221	5.11851	1.61269	4.34281		0.439329	0.300517	0.147675	0.30206		0.994128	0.848452	3.15527	2.69291
NEG_144	6-Phosphogluconate	STD	275.017	18.033	[M-H]-	14.3045	40.3812	51.2741	30.2626	44.7258	49.4746	65.9317	74.7025	69.8073	49.9212	33.0238	55.6819		35.32	41.4876	70.1472	46.209		15.5113	8.17064	3.58874	9.61538		1.98605	1.1138	1.17462	0.658743
POS_847	Acetyl-CoA	STD	810.131	12.648	[M+H]+	14.2515	6.01512	9.02208	5.67409	3.65314	5.07136	43.5919	42.9762	25.6843	28.8334	22.7203	20.7464		9.76288	4.79953	37.4175	24.1		3.40303	0.847146	8.30041	3.44266		3.83263	5.02133	0.49161	0.644085
POS_52	Adenine	STD	136.061	7.0877	[M+H]+	25.4684	26.454	46.6957	46.5439	45.2693	67.127	31.467	45.1304	23.6629	42.9703	60.2484	76.7909		32.8727	52.9801	33.4201	60.0032		9.7826	10.0169	8.8722	13.8083		1.01665	1.13256	1.61168	1.79542
POS_132	Adenosine	STD	268.103	6.67624	[M+H]+	8.83531	12.9493	13.4926	9.86526	9.74012	19.5576	27.9646	20.7073	23.9899	12.4197	10.0648	14.8269		11.7591	13.0543	24.2206	12.4371		2.07927	4.59881	2.96726	1.94419		2.05974	0.952721	1.11015	0.513495
NEG_73	ADP	STD	426.022	15.3747	[M-H]-	38.0832	85.1727	127.54	54.6796	79.4001	88.1643	155.355	216.232	171.017	121.886	78.0126	137.633		83.5986	74.0813	180.868	112.51		36.5375	14.178	25.8103	25.2265		2.16353	1.51874	0.886155	0.622058
NEG_239	AICAR	STD	337.055	15.0424	[M-H]-	9.4695	12.2611	13.5797	7.07035	9.25764	9.26132	7.74421	8.67264	8.83183	4.48042	2.37351	4.28025		11.7701	8.52977	8.41622	3.71139		1.71351	1.03197	0.479612	0.949549		0.715052	0.43511	0.724699	0.440981
NEG_123	AMP	STD	346.055	13.4537	[M-H]-	28.0171	32.2081	37.2099	25.2366	34.4888	35.6646	47.8395	67.7674	51.0389	40.5683	26.4578	38.6496		32.4783	31.7967	55.5486	35.2252		3.75783	4.66346	8.73817	6.2488		1.71033	1.10783	0.979011	0.634133
NEG_120	Arabitol	STD	151.061	11.2115	[M-H]-	7.8082	4.71997	6.55741	2.80371	2.74495	3.12849	5.215	5.59228	5.57348	1.4791	1.71813	2.64658		6.36186	2.89238	5.46025	1.94793		1.26832	0.168668	0.17359	0.503562		0.85828	0.673471	0.454645	0.356748
POS_10	Arginine	STD	175.118	25.7487	[M+H]+	179.21	137.02	237.451	501.645	531.218	452.22	170.354	137.278	161.79	399.661	387.641	482.424		184.56	495.028	156.474	423.242		41.1749	32.5885	14.0165	42.1345		0.847822	0.854987	2.6822	2.70487
POS_223	Asparagine	STD	133.06	14.6726	[M+H]+	5.66437	4.7998	6.69751	4.5942	5.29514	4.12969	12.5405	9.34937	11.401	7.768	7.66656	9.2152		5.72056	4.67301	11.097	8.21659		0.775757	0.479042	1.3204	0.707341		1.93984	1.75831	0.81688	0.740435
NEG_16	Aspartate	STD	132.03	14.5315	[M-H]-	37.2481	39.8781	37.6033	35.8476	40.9	39.4837	45.2785	55.0464	47.6752	39.0373	31.8306	39.0991		38.2432	38.7438	49.3333	36.6557		1.16515	2.12798	4.15653	3.41194		1.28999	0.946104	1.01309	0.74302
NEG_18	ATP	STD	505.989	16.7122	[M-H]-	109.206	306.229	472.386	222.617	347.919	385.422	775.131	1047.61	838.328	545.486	322.79	566.526		295.94	318.653	887.023	478.268		148.446	69.612	116.447	110.274		2.99731	1.5009	1.07675	0.539183
POS_197	Biotin	STD	245.095	5.66062	[M+H]+	4.16842	3.62714	5.99794	1.87458	1.8931	2.29894	5.092	4.9845	4.76482	2.20656	3.44766	3.35853		4.59784	2.0222	4.94711	3.00425		1.01438	0.195827	0.136163	0.565223		1.07596	1.48563	0.439816	0.607274
NEG_970	CDP	STD	402.011	17.3553	[M-H]-	1.1493	3.62918	7.96021	2.75609	4.01684	5.06608	9.15917	14.9193	11.0782	5.77329	3.6429	7.09766		4.24623	3.94634	11.7189	5.50462		2.81457	0.944366	2.39482	1.42313		2.75983	1.39487	0.929374	0.469722
POS_845	CDP-choline	STD	489.113	15.5062	[M+H]+	12.3891	6.36915	9.10319	3.13877	5.46274	4.44767	33.5051	36.2512	35.756	5.8467	5.1332	6.11888		9.28715	4.34973	35.1708	5.69959		2.46108	0.951282	1.19504	0.415629		3.78704	1.31033	0.46836	0.162055
NEG_690	CDP-ethanolamine	STD	445.053	16.5562	[M-H]-	1.82183	3.01291	4.81315	2.20318	2.87151	3.09903	17.9809	21.8287	23.1167	4.33959	2.41142	4.71279		3.21596	2.72457	20.9754	3.82127		1.22961	0.380201	2.18175	1.00849		6.52229	1.40252	0.847203	0.182178
NEG_22	Citrate	STD	191.019	18.2669	[M-H]-	36.2706	48.9529	57.0336	44.9922	47.7306	50.8878	51.0253	55.1173	51.3495	43.5479	38.2044	44.3487		47.419	47.8702	52.4974	42.0337		8.54556	2.4089	1.85731	2.72739		1.10709	0.878076	1.00951	0.800681
POS_11	Citrulline	STD	176.102	15.7103	[M+H]+	81.1728	72.4086	94.7607	76.0648	72.9637	70.5804	103.938	74.6499	106.503	69.7075	60.257	75.7604		82.7807	73.203	95.0301	68.575		9.19577	2.24537	14.449	6.37972		1.14797	0.936778	0.8843	0.721613
NEG_330	CTP	STD	481.977	18.4893	[M-H]-	6.18542	24.5998	44.0565	16.8573	29.7348	34.505	81.3749	109.187	76.1417	41.1098	26.1211	38.7292		24.9472	27.0323	88.9012	35.32		15.4628	7.45374	14.5025	6.57684		3.56357	1.30658	1.08358	0.397295
POS_247	Cytidine	STD	244.093	11.4426	[M+H]+	4.00468	1.77521	2.70849	0.508074	0.871514	0.487015	9.41663	6.91963	12.3384	2.72734	2.31639	1.87958		2.82946	0.622201	9.55822	2.30777		0.91419	0.1765	2.21447	0.346152		3.37811	3.70904	0.219901	0.241443
POS_333	Dimethyl-arginine	STD	203.15	21.8296	[M+H]+	3.33505	2.97813	5.42328	4.64846	5.61659	3.84725	12.4424	8.26663	13.9193	6.98216	7.18437	9.70045		3.91215	4.7041	11.5428	7.95566		1.07842	0.723398	2.39377	1.23651		2.9505	1.69122	1.20243	0.689232
POS_632	Dimethyl-guanosine	STD	312.128	6.32501	[M+H]+	25.5665	24.23	21.6061	4.45227	7.11759	8.41997	13.9068	19.2648	13.7219	5.75117	6.10104	5.7123		23.8009	6.66328	15.6312	5.85484		1.64505	1.65136	2.57048	0.174814		0.656747	0.878672	0.279959	0.374562
POS_325	Dimethyl-lysine	STD	175.144	21.4386	[M+H]+	3.29993	3.29573	5.37334	4.63325	5.50421	4.57903	8.69125	5.71311	8.76304	5.44221	5.10867	7.09737		3.98966	4.9055	7.72246	5.88275		0.978407	0.423931	1.42113	0.869596		1.93562	1.19922	1.22955	0.761771
NEG_585	Diphosphoglycerate	STD	246.941	17.7626	[M-H]-	0.51722	0.533796	0.671407	0.445304	0.443743	0.458346	1.05409	1.00471	0.94729	0.830282	0.61666	0.766019		0.574141	0.449131	1.00203	0.737654		0.0691095	0.00654698	0.0436424	0.0894876		1.74527	1.6424	0.782266	0.736159
POS_601	Ergothioneine	STD	230.095	14.1276	[M+H]+	0.854493	0.751394	0.930104	1.09485	1.59675	0.892254	0.0468762	0.0264415	0.0496182	0.0240176	0.0231745	0.0202931		0.84533	1.19462	0.0409786	0.0224951		0.0732451	0.296136	0.0103401	0.0015946		0.0484765	0.0188303	1.4132	0.548947
NEG_353	FGAM	MS	312.06	16.3648	[M-H]-	6.41791	18.2478	27.6062	0.621896	0.807977	0.918703	147.205	178.74	163.201	0.892771	0.434071	0.709558		17.424	0.782858	163.049	0.6788		8.66969	0.122466	12.8744	0.188522		9.35771	0.867079	0.0449299	0.00416318
NEG_17	FGAR	MS	313.044	15.1868	[M-H]-	108.084	193.985	210.79	58.8992	69.6546	69.4084	227.841	254.194	250.406	34.2393	21.2558	37.588		170.953	65.9874	244.147	31.0277		44.9815	5.01311	11.6334	7.04375		1.42815	0.470207	0.385997	0.127086
NEG_46	Fructose-1,6-diphosphate	STD	338.988	18.6851	[M-H]-	106.587	531.722	654.031	283.842	564.362	655.603	1454.16	1761.44	1660.52	1013.07	652.6	1092.58		430.78	501.269	1625.37	919.417		234.614	158.192	127.882	191.44		3.77309	1.83418	1.16363	0.565665
NEG_2946	Fructose-6-phosphate	STD	259.022	16.1042	[M-H]-	2.60702	4.71459	8.99635	2.56646	3.32109	3.69198	9.5238	13.2878	12.2793	7.63504	4.71491	7.61761		5.43932	3.19318	11.697	6.65585		2.6583	0.46831	1.59086	1.37247		2.15045	2.0844	0.587055	0.569024
NEG_448	GDP	STD	442.017	18.2099	[M-H]-	3.76798	13.2166	21.0816	7.08393	11.5653	14.8428	28.0272	44.5836	28.7004	15.6629	10.4644	17.6995		12.6887	11.164	33.7704	14.6089		7.07809	3.18021	7.65104	3.04625		2.66145	1.30857	0.879837	0.432596
NEG_273	GDP-glucose	STD	604.071	18.4497	[M-H]-	8.58782	17.5402	25.0995	13.7296	18.2315	20.2502	45.0124	53.9654	46.3083	26.4556	16.5765	27.9412		17.0758	17.4038	48.4287	23.6578		6.74884	2.72563	3.95063	5.04379		2.8361	1.35935	1.01921	0.488507
NEG_212	Gluconate	STD	195.051	12.6329	[M-H]-	3.45182	3.91847	3.42771	3.9383	4.40092	4.05199	4.6433	4.73789	3.48756	2.3981	1.97996	2.69747		3.59933	4.1304	4.28958	2.35851		0.225875	0.196836	0.568429	0.294255		1.19177	0.571012	1.14755	0.549823
NEG_38	Glucose-6-phosphate	STD	259.022	17.0673	[M-H]-	16.4344	28.5322	41.4914	22.1332	31.9227	33.3588	47.6888	61.0971	50.1862	44.489	31.2303	42.262		28.8193	29.1382	52.9907	39.3271		10.2315	4.9879	5.82207	5.79701		1.83872	1.34967	1.01107	0.742151
POS_3	Glutamate	STD	148.06	14.1561	[M+H]+	360.33	329.715	449.458	285.743	302.529	242.994	475.807	350.65	431.061	256.271	253.961	298.468		379.834	277.089	419.173	269.567		50.793	25.0635	51.7821	20.4583		1.10357	0.972852	0.729499	0.643092
POS_4	Glutamine	STD	147.076	14.6072	[M+H]+	182.27	159.827	217.002	206.602	203.553	172.354	438.374	306.59	398.392	223.279	216.509	278.26		186.366	194.17	381.118	239.349		23.5206	15.4761	55.1697	27.6527		2.045	1.23268	1.04187	0.628018
POS_21	Glutathione disulfide	STD	613.158	17.8662	[M+H]+	1057.82	833.215	824.22	940.847	1351.85	1273.05	994.016	1040.56	1042.88	570.252	445.006	558.177		905.083	1188.58	1025.82	524.478		108.06	178.105	22.508	56.411		1.1334	0.441263	1.31323	0.511278
NEG_209	Glyceraldehyde-3-phosphate	STD	168.991	15.0904	[M-H]-	3.16634	3.097	3.85224	7.33033	6.5774	7.22414	5.14168	5.94106	3.78592	7.14921	5.71424	5.11018		3.37186	7.04396	4.95622	5.99121		0.340855	0.33274	0.889554	0.855156		1.46988	0.850546	2.08904	1.20883
NEG_170	Glycerate	STD	105.02	8.98602	[M-H]-	4.67515	3.44647	3.18376	2.4496	3.88728	2.76139	5.62344	5.21561	5.08206	3.03766	2.7009	3.00809		3.76846	3.03275	5.30704	2.91555		0.650036	0.6175	0.23028	0.152263		1.40828	0.961355	0.804774	0.549375
NEG_58	Glycerol-phosphate	STD	171.006	14.775	[M-H]-	12.1634	16.916	16.3133	11.2396	13.9074	15.9313	12.6031	18.1515	15.303	11.9224	7.04852	9.48958		15.1309	13.6928	15.3526	9.48683		2.11272	1.92139	2.2654	1.98975		1.01465	0.692834	0.904956	0.617931
POS_2	Glycerophosphocholine	STD	258.109	14.3591	[M+H]+	237.732	142.823	213.513	37.088	80.8426	29.3824	278.158	202.612	390.616	185.948	120.734	109.579		198.023	49.1043	290.462	138.754		40.2649	22.6618	77.2438	33.6809		1.46681	2.8257	0.247973	0.477701
NEG_992	GMP	STD	362.051	16.8293	[M-H]-	1.26514	1.68257	2.21031	1.2365	1.95405	2.18988	4.6405	5.74215	5.40324	2.79725	1.9779	3.6529		1.71934	1.79348	5.26197	2.80935		0.386737	0.40544	0.460708	0.68387		3.06046	1.56643	1.04312	0.533897
NEG_197	GTP	STD	521.984	19.3293	[M-H]-	13.5356	57.7903	122.712	33.3361	64.0574	78.4502	187.829	292.272	187.693	107.844	64.4342	100.814		64.6794	58.6146	222.598	91.0306		44.8367	18.8155	49.2669	19.0243		3.44156	1.55304	0.906232	0.408946
POS_39	Histidine	STD	156.076	13.903	[M+H]+	34.0447	30.9368	38.9276	94.9129	106.803	82.8783	38.2728	30.4475	34.2487	80.4755	77.3352	88.1975		34.6364	94.8647	34.323	82.0027		3.28896	9.76724	3.19508	4.56411		0.990952	0.864418	2.73888	2.38915
POS_1694	HMG-CoA	STD	912.162	15.8271	[M+H]+	3.18898	1.33179	1.96545	0.45731	0.351463	0.619605	6.84733	9.16515	5.20944	3.30488	2.18259	2.50465		2.16207	0.476126	7.07397	2.66404		0.770835	0.110274	1.62285	0.47183		3.27185	5.59524	0.220217	0.376597
POS_244	Hypoxanthine	STD	137.045	8.94088	[M+H]+	4.75797	4.76081	7.01065	6.34658	7.30149	6.61025	14.4	10.7204	13.9785	8.97247	9.39377	11.5272		5.50981	6.75277	13.0329	9.96447		1.06125	0.402659	1.64424	1.1183		2.36541	1.47561	1.22559	0.76456
NEG_207	IMP	STD	347.039	15.4836	[M-H]-	11.3107	17.242	18.8824	7.75876	10.6635	10.4168	17.187	20.531	20.7153	10.5994	5.92041	9.42678		15.8117	9.61302	19.4778	8.64887		3.25239	1.31502	1.62158	1.98781		1.23186	0.899704	0.607969	0.444038
NEG_28	Inosine	STD	267.073	8.98199	[M-H]-	29.2792	23.0252	20.0601	22.0301	25.9302	25.0816	42.5987	42.213	43.3997	32.5304	32.9518	38.4142		24.1215	24.3473	42.7371	34.6321		3.8427	1.67475	0.494231	2.67984		1.77174	1.42242	1.00936	0.810352
NEG_253	Isoleucine	STD	130.088	9.4982	[M-H]-	4.12061	3.75713	3.7172	2.1513	3.1384	2.93256	5.57828	4.37892	6.76553	2.95764	3.33664	4.46696		3.86498	2.74075	5.57424	3.58708		0.181491	0.425193	0.974334	0.641121		1.44224	1.30879	0.709125	0.64351
NEG_149	Leucine	STD	130.088	8.88487	[M-H]-	7.07227	5.69013	5.77481	3.97108	4.39869	4.40963	9.16249	8.28354	9.66143	4.29427	4.87634	6.87684		6.17907	4.2598	9.03582	5.34915		0.632532	0.204206	0.569605	1.10607		1.46233	1.25573	0.689391	0.591994
NEG_481	Lysine	STD	145.098	24.7554	[M-H]-	1.57755	4.68241	9.79879	21.7443	34.054	38.8072	16.4381	25.6452	17.754	54.7362	31.6296	55.2954		5.35292	31.5352	19.9458	47.2204		3.38963	7.18999	4.06579	11.0267		3.72615	1.49739	5.89121	2.36744
NEG_110	Malate	STD	133.014	15.5851	[M-H]-	6.332	5.50773	4.63824	5.48125	5.50506	4.91413	24.352	25.3353	26.6498	17.1384	14.1317	16.9424		5.49266	5.30015	25.4457	16.0708		0.691554	0.273126	0.941298	1.3735		4.63267	3.03214	0.964952	0.631573
POS_109	Methionine	STD	150.058	9.74293	[M+H]+	10.5596	8.73124	13.8335	8.86185	9.12571	7.90757	18.299	13.6836	15.177	7.22148	9.47867	11.796		11.0414	8.63171	15.7198	9.49873		2.11066	0.52325	1.92292	1.86761		1.42371	1.10045	0.781757	0.604251
POS_147	Methyl-histidine	STD	170.092	12.3126	[M+H]+	4.94924	4.72476	6.67913	9.46206	10.5121	10.1677	1.63768	1.39806	1.62257	2.29551	2.336	2.50215		5.45104	10.0473	1.55277	2.37789		0.873211	0.437036	0.109569	0.0894072		0.284858	0.23667	1.84318	1.53138
POS_859	Methyl-lysine	STD	161.128	23.722	[M+H]+	0.714632	0.628875	0.948829	0.875911	0.975502	0.897063	1.45577	0.907103	1.21895	1.01853	0.869625	1.27035		0.764112	0.916159	1.19394	1.05284		0.135225	0.0428414	0.224691	0.165385		1.56252	1.14919	1.19898	0.881814
POS_99	N-Acetyl-arginine	STD	217.129	14.578	[M+H]+	9.95531	9.5601	12.2882	23.555	25.4097	21.1588	77.3578	60.0635	76.0837	56.3843	54.3028	61.7258		10.6012	23.3745	71.1684	57.471		1.20375	1.74011	7.8695	3.12633		6.71323	2.4587	2.20489	0.807535
POS_15	N-Acetyl-glutamate	STD	190.071	13.4424	[M+H]+	59.5448	45.1691	63.7704	40.9332	39.324	32.4516	166.198	129.548	167.638	47.2631	43.3273	50.0916		56.1614	37.5696	154.461	46.894		7.96189	3.67813	17.6265	2.7738		2.75031	1.24819	0.668958	0.303597
POS_146	N-Methyl-adenosine	STD	282.119	13.3051	[M+H]+	274.987	230.087	198.056	218.789	277.362	299.682	557.921	527.534	489.159	378.454	346.729	411.615		234.377	265.277	524.871	378.933		31.5528	34.112	28.1353	26.4919		2.23944	1.42844	1.13184	0.721953
POS_367	N-Methyl-guanosine	STD	298.114	7.84453	[M+H]+	78.2683	63.1286	45.5346	22.3485	29.6529	30.0565	42.7021	45.3338	43.5835	29.661	23.2799	29.2185		62.3105	27.3526	43.8731	27.3865		13.376	3.54226	1.09376	2.90938		0.704106	1.00124	0.438973	0.62422
POS_100	N2-Acetyl-lysine	STD	189.123	14.8778	[M+H]+	8.4842	8.34819	9.97577	17.8418	19.9457	17.4211	152.111	112.585	149.883	76.6512	73.6798	87.2394		8.93605	18.4029	138.193	79.1902		0.737287	1.10438	18.1304	5.81952		15.4647	4.30314	2.05939	0.573039
POS_25	N6-Acetyl-lysine	STD	189.123	12.0675	[M+H]+	42.0162	35.8895	51.1133	31.9344	38.7119	34.4388	117.685	98.5717	116.274	52.5335	56.0642	63.9089		43.0063	35.0284	110.844	57.5022		6.25438	2.79813	8.69672	4.75398		2.57738	1.64159	0.814494	0.518768
POS_19	NAD+	STD	664.115	14.2879	[M+H]+	1181.78	1043.36	1079.27	1152.87	1239.27	1392.17	2036.15	2152.33	1864.01	1506.51	1222.11	1532.21		1101.47	1261.43	2017.5	1420.28		58.6523	98.9448	118.445	140.519		1.83164	1.12592	1.14523	0.70398
NEG_75	NADH	STD	664.118	13.1786	[M-H]-	40.1701	37.4636	48.9547	36.021	31.5819	31.1626	89.441	128.679	84.52	54.8678	39.4753	63.2926		42.1961	32.9218	100.88	52.5452		4.90511	2.19811	19.7591	9.86109		2.39074	1.59606	0.78021	0.520869
POS_271	NADP+	STD	744.08	17.2924	[M+H]+	65.3232	34.6391	48.2581	25.911	38.6497	35.0272	102.23	129.891	96.0639	69.579	54.4109	68.2583		49.4068	33.196	109.395	64.0827		12.553	5.35933	14.7097	6.86028		2.21417	1.93044	0.671891	0.585792
NEG_1444	NADPH	STD	744.085	17.7538	[M-H]-	0.418816	1.48291	3.62332	1.44577	2.11864	2.22683	5.79803	8.33978	4.16443	4.1125	2.45082	4.7236		1.84168	1.93041	6.10075	3.76231		1.3326	0.345529	1.71797	0.96033		3.3126	1.94896	1.04818	0.616696
POS_33	Nicotinamide	STD	123.055	5.16499	[M+H]+	22.4334	23.8498	40.3273	27.0175	25.5948	37.9111	24.2831	28.4853	25.1942	17.6343	27.5235	28.8244		28.8701	30.1745	25.9875	24.6607		8.12203	5.50135	1.80495	4.99674		0.900151	0.817271	1.04518	0.948945
POS_545	O-Methyl-guanosine	STD	298.114	7.30656	[M+H]+	41.4482	36.9679	27.3511	12.5238	18.4587	27.713	48.6566	46.4842	43.5836	26.203	19.5901	30.1398		35.2557	19.5652	46.2415	25.311		5.88109	6.25012	2.07816	4.35286		1.3116	1.29367	0.554951	0.547365
POS_12	Ophthalmic acid	STD	290.134	12.6971	[M+H]+	1715.68	1572.04	1397.43	589.565	751.77	752.275	2884.19	2828.08	2686.22	1695.16	1285.91	1634.48		1561.72	697.87	2799.5	1538.52		130.129	76.5837	83.3109	180.328		1.79258	2.20459	0.446861	0.549569
NEG_1227	Ornithine	STD	131.083	22.9504	[M-H]-	0.341808	0.733534	1.33531	1.20321	1.73866	1.9459	1.75105	2.49457	1.72698	2.79783	1.96897	3.29565		0.803552	1.62926	1.99087	2.68748		0.408608	0.312914	0.356305	0.547205		2.47759	1.64951	2.02757	1.34991
POS_61	Pantothenate	STD	220.117	5.40758	[M+H]+	16.3512	14.1958	20.405	9.94339	10.6944	11.8321	18.3334	18.3185	17.3612	12.7527	17.857	17.3504		16.984	10.8233	18.0043	15.9867		2.57407	0.776413	0.45483	2.29613		1.06007	1.47706	0.637263	0.887936
NEG_2945	Pentose-phosphate	STD	229.011	15.4309	[M-H]-	5.42543	7.80994	8.82962	13.0126	11.1395	12.5353	8.48812	8.07732	7.4901	9.76065	6.36141	8.28246		7.355	12.2291	8.01851	8.13484		1.4265	0.794737	0.409556	1.39165		1.09021	0.665201	1.6627	1.01451
POS_13	Phenylalanine	STD	166.086	7.83681	[M+H]+	95.9962	70.7219	86.9357	45.4235	51.528	41.4852	100.177	73.0913	92.7826	38.7891	46.0566	60.2104		84.5513	46.1456	88.6836	48.352		10.4551	4.13164	11.4313	8.89456		1.04887	1.04782	0.54577	0.54522
NEG_20	Phosphoglycerate	STD	184.985	17.1936	[M-H]-	40.8143	55.083	60.5561	45.7685	51.5754	54.3917	66.9836	70.7719	67.3117	56.6134	38.2268	49.9882		52.1511	50.5785	68.3557	48.2761		8.32194	3.59025	1.71373	7.60327		1.31072	0.954479	0.969845	0.706248
POS_67	Proline	STD	116.07	11.5525	[M+H]+	19.1815	14.9716	26.7238	17.1837	15.0795	12.8314	36.9244	33.186	36.0583	16.8952	22.9151	25.0723		20.2923	15.0315	35.3896	21.6275		4.86168	1.77717	1.59777	3.4602		1.74399	1.43881	0.740751	0.611127
NEG_952	PRPP	STD	388.945	19.4307	[M-H]-	2.74622	15.5895	30.9607	1.84543	3.70106	9.988	12.0335	25.5634	11.0539	7.10205	4.69969	4.9519		16.4322	5.17816	16.2169	5.58455		11.5339	3.48442	6.62101	1.07797		0.986903	1.07848	0.315124	0.344365
POS_592	Riboflavin	STD	377.145	6.31342	[M+H]+	35.901	26.945	26.4272	10.6908	18.5053	20.7121	23.7636	33.4486	22.658	12.4234	15.4249	14.1519		29.7577	16.6361	26.6234	14.0001		4.34905	4.29941	4.8472	1.23003		0.894672	0.841548	0.559051	0.525856
POS_66	S-Adenosyl-homocysteine	STD	385.128	13.2129	[M+H]+	498.076	470.546	384.57	438.332	586.45	614.593	417.583	413.174	408.222	438.972	325.269	425.722		451.064	546.458	412.993	396.654		48.3428	77.3151	3.82372	50.766		0.915598	0.725864	1.21149	0.960438
POS_162	S-Adenosyl-methionine	STD	399.143	16.9213	[M+H]+	174.541	116.946	117.204	175.796	168.605	213.517	787.511	953.545	699.567	459.855	387.943	482.325		136.23	185.973	813.541	443.374		27.09	19.6965	105.307	40.2549		5.97182	2.38408	1.36514	0.544993
POS_164	Saccharopine	STD	277.139	15.7105	[M+H]+	118.445	100.179	105.91	129.162	153.728	173.276	188.792	178.085	191.165	215.517	170.529	214.284		108.178	152.055	186.014	200.11		7.62731	18.0482	5.69006	20.923		1.71952	1.31603	1.40561	1.07578
NEG_1003	SAICAR	MS/MS	453.067	19.9739	[M-H]-	1.1772	8.16959	12.9299	2.79943	6.58034	6.55022	19.1252	25.0002	22.7169	9.47203	5.46046	11.7962		7.42556	5.31	22.2808	8.90957		4.82677	1.77528	2.41823	2.61697		3.00055	1.67789	0.715097	0.399877
NEG_188	Sedoheptulose-7-phosphate	STD	289.033	16.3648	[M-H]-	14.2585	30.0653	40.942	19.4886	31.2196	32.0452	36.9601	43.859	40.9749	27.9527	17.3822	29.5629		28.4219	27.5845	40.598	24.9659		10.9553	5.73453	2.82907	5.40265		1.4284	0.905071	0.970535	0.614954
POS_79	Serine	STD	106.049	15.2247	[M+H]+	14.2983	13.9048	19.0442	11.6282	12.2976	10.3304	25.6233	19.1754	25.6251	12.1751	12.0983	15.6994		15.7491	11.4188	23.4746	13.3243		2.33554	0.816648	3.04002	1.67974		1.49053	1.16688	0.725042	0.567604
POS_20	Threonine	STD	120.065	13.4485	[M+H]+	57.6823	46.7148	68.2971	50.9142	52.4687	43.3439	94.0464	65.9497	87.4827	62.4568	67.1652	85.4824		57.5647	48.9089	82.4929	71.7015		8.81132	3.98592	12.0008	9.93238		1.43305	1.46602	0.849633	0.869183
NEG_2	Trehalose	STD	341.108	16.0267	[M-H]-	617.485	525.027	493.604	3447.09	3778	3701.1	2952.39	3165.71	2984.32	4415.4	3284.69	4932.6		545.372	3642.06	3034.14	4210.9		52.5806	141.397	93.9402	688.121		5.56343	1.15618	6.67813	1.38784
POS_251	Trimethyl-histidine	STD	198.123	11.2017	[M+H]+	3.78056	2.7346	4.14739	4.27631	5.75345	4.59565	0.781327	0.513543	0.691492	0.397823	0.604819	0.469968		3.55419	4.87514	0.662121	0.49087		0.59857	0.634598	0.111278	0.0857886		0.186293	0.100689	1.37166	0.741361
POS_431	Trimethyl-lysine	STD	189.159	22.4792	[M+H]+	2.15733	1.86052	3.46323	2.58088	3.48694	2.50999	8.93734	6.17701	9.94863	4.72637	5.43963	5.06423		2.4937	2.85927	8.35433	5.07675		0.696192	0.444772	1.59399	0.291325		3.35018	1.77554	1.1466	0.607678
POS_119	Tryptophan	STD	205.097	9.98082	[M+H]+	10.5372	8.73324	11.9506	7.42913	9.49918	6.84594	19.6135	13.8293	17.535	9.62948	9.9584	11.1202		10.407	7.92475	16.9926	10.236		1.3167	1.13847	2.39234	0.639443		1.6328	1.29165	0.761483	0.602381
POS_56	Tyrosine	STD	182.081	11.7821	[M+H]+	22.1884	21.3976	28.0391	20.6284	25.8228	20.4387	36.2242	25.6678	34.1587	25.5276	28.136	31.127		23.875	22.2966	32.0169	28.2635		2.96212	2.49459	4.56799	2.2877		1.34102	1.26761	0.933888	0.882769
NEG_117	UDP	STD	402.995	16.683	[M-H]-	19.7983	36.6404	40.3116	26.7699	34.0442	34.9148	43.2291	52.8891	51.3504	27.4708	18.7077	31.3087		32.2501	31.9097	49.1562	25.829		8.93139	3.6517	4.23791	5.2737		1.52422	0.809443	0.989444	0.525449
NEG_108	UDP-acetyl-glucosamine	STD	606.076	15.1124	[M-H]-	26.1205	29.4272	36.6536	18.9605	19.7595	21.2468	104.36	135.548	99.8069	50.9477	30.3678	49.4002		30.7338	19.9889	113.238	43.5719		4.39828	0.947332	15.8847	9.35805		3.68449	2.1798	0.65039	0.384781
NEG_4	UDP-glucose	STD	565.048	16.4081	[M-H]-	399.933	505.13	521.173	320.512	311.085	371.517	669.127	787.289	670.513	349.284	276.626	423.788		475.412	334.372	708.976	349.899		53.7721	26.5466	55.3783	60.0802		1.49129	1.04644	0.70333	0.493528
NEG_181	UMP	STD	323.028	14.9113	[M-H]-	12.4491	12.9883	17.5111	7.56355	10.8048	9.57178	17.2378	22.8206	20.2223	12.9159	7.55284	11.4281		14.3162	9.31338	20.0936	10.6323		2.26983	1.33579	2.28096	2.26063		1.40356	1.14162	0.650549	0.529139
NEG_205	Uridine	STD	243.061	7.52604	[M-H]-	3.41004	2.39279	2.26454	1.90011	2.54307	2.47766	2.23346	1.83518	2.14216	1.21643	1.31057	1.66587		2.68912	2.30695	2.07027	1.39762		0.512447	0.288916	0.170358	0.193532		0.769868	0.605833	0.857882	0.675093
NEG_112	UTP	STD	482.962	17.9677	[M-H]-	24.3119	78.0883	142.432	42.1601	63.6531	71.6183	247.34	314.26	241.263	112.146	62.6905	114.736		81.6106	59.1438	267.621	96.5242		48.2865	12.4418	33.0718	23.9474		3.27924	1.63202	0.724707	0.360675
NEG_210	Valine	STD	116.072	11.0702	[M-H]-	3.12939	2.59779	3.06283	2.34638	2.33755	2.62237	2.47592	1.99051	2.73844	1.55567	1.98637	2.921		2.93	2.43543	2.40162	2.15435		0.236475	0.132233	0.309829	0.569909		0.819665	0.884585	0.831204	0.897039
NEG_888	Xanthine	STD	151.026	10.0438	[M-H]-	0.446715	0.369363	0.337765	0.280562	0.323604	0.289332	0.253809	0.254482	0.225355	0.183894	0.164782	0.243694		0.384615	0.297833	0.244549	0.197457		0.0457674	0.0185713	0.0135748	0.033613		0.635828	0.662979	0.774367	0.807434
NEG_119	Xanthosine	STD	283.068	10.0438	[M-H]-	29.4992	29.0008	25.0142	19.7384	27.3934	27.0242	22.0492	21.3036	22.2922	17.1722	13.4852	19.8473		27.838	24.7187	21.8816	16.8349		2.0071	3.52478	0.420612	2.60826		0.786034	0.68106	0.887946	0.769362
																													fold>2	fold<0.5
